# Supplementary material for: Functional and Morphological Differences of Muscle Mitochondria in Chronic Fatigue Syndrome and Post-COVID Syndrome
Source: Int J Mol Sci. 2024 Jan 30;25(3):1675. doi: 10.3390/ijms25031675 (PMC10855807; doi:10.3390/ijms25031675)
Supplement: Supplementary file 1 [file ijms-25-01675-s001.zip]

Archive with 2 entries (2 files):
- Raw data_COME_IJMS.xlsx
- Supplementary Material_Table S1 + S2.pdf
