# Supplementary material for: Functional and Morphological Differences of Muscle Mitochondria in Chronic Fatigue Syndrome and Post-COVID Syndrome
Source: Int J Mol Sci. 2024 Jan 30;25(3):1675. doi: 10.3390/ijms25031675 (PMC10855807; doi:10.3390/ijms25031675)
Supplement: Supplementary file 1 [file ijms-25-01675-s001.zip › Raw data_COME_IJMS.xlsx]

## Sheet: COME_DATA_complete_IJMS
Group	disease	BehKat	Gender	Age	Muscle mass	Body mass	Height	BMI	Time from diagnosis to biospsy	CCC_Score	VO2_peak	Body fat [%]	MA_Coupled	MA_uncoupled	coupled_Bewertung	uncoupled_Bewertung	Vol_Askel_Mus_G	Vol_Askel_Mus_I	Vol_Askel_Mus_S	CA_I	CA_II	CA_IV	NumberMito_I1	NumberMito_I2	NumberMito_I3	NumberMito_I4	NumberMito_I5	NumberMito_I6	NumberMito_I7	NumberMito_I8	NumberMito_I9	NumberMito_I10	NumberMito_S1	NumberMito_S2	NumberMito_S3	NumberMito_S4	NumberMito_S5	NumberMito_S6	NumberMito_S7	NumberMito_S8	NumberMito_S9	NumberMito_S10	Form_I1	Form_I2	Form_I3	Form_I4	Form_I5	Form_I6	Form_I7
0	CON		W	51		46	160	18.1			1.67		36.7183	41.8826	-1	0				15.13675	20.0972	93.0505746
0	CON		M	24		88.55	169	30.9			3.07	23	44.35595	43.9665	0	0				22.989	24.0617	93.3725414
0	CON		M	24		78.8	180	24.3			2.8	13.5	41.7601	44.3402	0	0				22.2752	27.6723	79.6963574
0	CON		M	35		100.1	187	26.8			2.4	20.1
0	CON		M	36		99.45	179	31.2					34.5686	31.3214	-1	-1				20.42575	22.58845	71.4120409
0	CON		W	47		71	152	30.8			1.79	23
0	CON		W	29		48.2	165	17.7			1.29		73.2692	73.4195	1	1				58.0829	53.89395	141.014792
0	CON		W	26		63.75	164	23.7			2.25	19.9	61.2801	69.8093	0	0				40.6725	32.6812	102.92407
0	CON		W	32		99	177	31.6			2.28	26.7	46.8659	53.3445	0	0				30.99745	22.6038	94.8241436
0	CON		M	27		83	186	24.1			2.77		62.9185	82.4941	1	1				34.2077	43.9188	133.979169
0	CON		M	36		92.5	190	25.6			3.08
0	CON		M	28		74	173	24.6			2.31		63.5342	64.2327	1	1					45.505	131.246975
0	CON		M	69		61.7	165	22.6					49.3861	66.3648	1	1				41.1326	19.5442	94.2000792
1	CFS	PAMB	W	21	9.43	68.3	172.9	22.8	2	10	2.07	24.3	7.71115		-1		0.06912	0.04592	0.09232	8.984625	7.582025	16.5926353	16	14	11	13	13	18	17	13	13	15	24	15	38	28	17	13	10	42	5	11	1	1	1	1	1	1	2
1	CFS	APA	W	22		60.6	167	21.7	23	15	0.8		24.56535	25.5584	-1	-1				3.32135	25.77845	73.9393563
1	CFS	PAMB	W	19		74.5	168.9	26.1	58	17	1.8		21.0505	22.66855	-1	-1	0.09608	0.06104	0.13112	4.4947	24.68015	65.7260865	9	6	5	7	6	6	6	7	5	4	8	8	9	22	17	15	10	7	10	10	2	1	2	1	2	2	1
1	CFS	APA	W	50	10.11	99.2	173.4	33	20	25	1.41	44.1	35.3709	35.55335	-1	-1	0.05864	0.05456	0.06272	14.0757	16.10265	89.4576153	7	11	9	8	6	9	11	12	8	12	10	8	8	9	14	9	15	14	16	20	1	1	1	1	2	1	1
1	CFS	APA	M	48	12.85	94.5	179	29.5	11	25	1.92	23.2	41.98225	49.58245	-1	-1	0.05684	0.0372	0.07648	16.85765	20.28145	94.1125213	5	11	11	8	11	5	6	8	9	6	19	6	8	10	8	6	14	13	8	7	1	1	1	1	1	1	1
1	CFS	APA	W	34	8.47	63.8	162	24.3	14	28	0.96	31.7	69.021	77.82945	1	1	0.03164	0.03336	0.02992	35.2119	32.23885	113.604495	5	6	5	5	4	4	5	3	3	6	4	3	5	8	4	5	7	4	6	4	1	1	1	1	1	2	1
1	CFS	APA	M	29					11				39.7753	39.78325	0	0	0.05008	0.04768	0.05248	12.6387	6.2332	126.762361	8	12	13	12	11	12	7	12	6	9	12	7	8	9	12	7	5	7	8	14	1	2	1	1	1	1	1
1	CFS	APA	M	36		88.7	190.5	24.4	25		4.08		83.1407	90.85105	1	1	0.04388	0.02456	0.0632	50.03835	56.14735	175.115677	5	5	8	7	5	6	6	5	7	6	5	20	15	4	18	11	18	8	7	4	2	1	2	1	2	1	1
1	CFS	PAMP	M	37		86.2	189.9	23.9	25	15	2.74		58.36765	60.35015	1	0	0.13336	0.06032	0.2064	33.28815	40.93625	114.378964	7	10	9	5	7	7	7	10	7	7	8	13	13	10	21	18	13	23	20	24	1	1	1	1	1	1	2
1	CFS	APA	W	33		67.7	171.5	23	26	25	1.32		52.54425	59.18995	0	0	0.06392	0.0628	0.06504	34.9907	31.64815	106.912672	10	9	9	7	6	8	6	6	8	8	12	5	12	5	8	7	4	9	10	10	2	2	2	2	1	2	2
1	CFS	APA	W	47	9.82	71.8	163	27	5	17	1.49	34.2	61.9457	65.8194	0	0	0.05464	0.04584	0.06344	29.7066	41.5046	137.38878	7	8	8	7	7	11	14	6	6	11	20	18	15	8	11	11	10	8	11	9	1	2	1	2	1	2	2
1	CFS	APA	W	32		61.8	173	20.6	27	11	1.7		65.6761	72.12375	0	0	0.04636	0.04192	0.0508	32.93845	45.5687	128.251025	5	7	9	9	14	11	13	11	12	7	5	6	9	6	7	14	12	9	8	7	1	1	1	1	2	2	2
1	CFS	APA	M	31		83.35	189.8	23.1	90	22	3.07		43.9024	45.07845	0	0	0.04556	0.04808	0.04304	16.53305	34.43305	51.2553386	11	14	14	10	13	15	13	11	13	11	11	7	6	11	7	4	12	11	11	19	1	1	1	1	1	1	1
1	CFS	APA	W	60	8.95	73.1	162	27.9	18	18		40	30.91945	33.43865	-1	-1	0.07716	0.0712	0.08312	11.15965	24.3149	63.141093	7	6	6	7	5	9	13	13	12	5	4	8	6	7	4	7	8	5	11	19	2	3	2	1	1	1	1
1	CFS	APA	W	43					173				80.5157	88.29215	1	1	0.088	0.10456	0.07144	40.4417	65.4515	146.003653	16	13	14	9	13	21	8	10	9	10	8	11	8	13	4	17	15	9	11	5	2	2	2	2	2	1	2
2	PCS	PAMB	W	50	8.95	58.8	173	19.6	19			16.8	81.2444	82.7546	1	1	0.07292	0.05344	0.0924	28.87255	58.2708	253.585055	15	14	6	6	9	12	13	15	12	10	6	9	6	30	9	17	22	19	10	8	2	1	1	2	3	1	1
2	PCS	APA	W	20	7.92	45.4	164	16.9	11	14	1.35	18.5	76.97485	80.88545	1	1	0.06984	0.05024	0.08944	39.98	51.63595	215.722341	8	3	2	5	4	4	5	4	3	6	3	6	4	8	8	5	17	18	12	13	1	1	2	1	1	1	1
2	PCS	APA	W	35	7.71	47.5	165.7	17.2	15		1.34	20.4	53.2192	64.46875	0	0	0.09792	0.05608	0.13976	27.2165	43.54275	76.1414131	6	6	11	3	7	4	9	5	8	11	18	13	6	17	23	22	15	11	8	11	1	1	2	1	1	1	1
2	PCS	PAMB	W	37		62.1	169.5	21.6	60	13	1.16		2.7321	3.2777	-1	-1	0.09328	0.08552	0.10104	1.8108	3.5645	15.606766	13	14	19	6	16	13	6	10	10	11	7	17	10	12	11	11	14	15	19	18	1	2	1	2	1	2	1
2	PCS	APA	M	53	13.02	52	107.6	32.5	2	30	2.89	30.4	53.0282	52.7842	0	0	0.10884	0.084	0.13368	15.9071	16.8928	140.809999	9	15	10	11	13	6	7	20	19	12	32	12	12	14	8	15	19	9	14	10	1	1	1	1	1	2	1
2	PCS	PAMP	W	52	9.18	66.2	176.2	21.3	13	23	1.7	21.6	30.4798	31.55105	-1	-1	0.11288	0.02296	0.2028	12.6874	26.9811	96.7320378	6	9	10	11	11	3	7	5	8	8	11	5	9	5	5	9	4	9	7	12	1	1	1	1	1	1	1
2	PCS	APA	W	30		62.4	166.7	22.5	19	12			58.2832	61.0873	0	0	0.04808	0.04384	0.05232	8.8683	55.71105	138.908498	12	6	5	5	9	9	10	5	8	7	13	6	8	10	9	8	8	4	7	10	1	1	1	1	2	1	1
2	PCS	APA	W	61	8.62	55.6	154.3	23.4	34	9	0.63	28.2	39.7008	44.1452	-1	0	0.06464	0.06472	0.06456	22.7268	25.5559	66.8543424	11	10	12	10	14	16	15	16	18	10	7	10	10	8	11	34	28	16	12	8	2	2	2	1	2	1	2
2	PCS	APA	M	58	11.84	81	177	25.9	3	9		18.4	6.6112	7.2928	-1	-1	0.14056	0.05136	0.22976	2.97965	5.77285	11.8204205	8	9	12	8	11	9	8	10	7	6	11	33	20	23	30	17	15	14	24	23	1	2	1	2	2	2	1
2	PCS	APA	W	44	8.21	60.4	170.5	20.8	31	16	1.15	25.4	28.699	30.01145	-1	-1	0.05752	0.04376	0.07128	10.92735	22.8052	59.0596353	11	10	7	7	8	12	7	12	10	19	15	17	11	17	13	9	12	15	12	16	2	1	1	1	1	1	2
2	PCS	APA	W	28	7.58	55.3	166	20.1	12	23		28.5	15.476	17.10215	-1	-1	0.07416	0.052	0.09632	6.8037	12.62425	58.2659949	11	7	5	5	6	5	7	5	11	9	6	11	5	13	12	24	11	13	11	7	1	1	1	1	1	1	2
2	PCS	APA	W	18	7.47	48	164	17.8	29	18	0.66	7.47	20.0105	19.57615	-1	-1				5.264	18.40945	39.5072738
2	PCS	APA	W	48	9.38	75.4	174	24.9	11	25		32	23.2878	24.4759	-1	-1	0.08396	0.06512	0.1028	13.4144	20.07355	65.7215062	4	2	6	6	11	9	10	4	7	6	6	13	11	14	9	9	6	8	7	7	1	2	2	3	2	1	2
2	PCS	PAMP	W	38		53	717	18.1	9	20			41.88725	42.6979	0	0	0.10424	0.05264	0.15584	24.83525	26.24245	70.1926734	6	13	5	8	10	6	8	7	7	8	3	16	19	36	34	21	17	17	17	16	1	1	1	1	1	2	2
2	PCS	APA	W	35	8.85	59.8	164	22.2	39	29		26.8	14.8636	31.9983	-1	-1				15.5557	26.2983	105.895889
[truncated: 204 more columns]
